# Supplementary material for: Novel GelMA/GelMA-AEMA Hydrogel Blend with Enhanced Printability as a Carrier for iPSC-Derived Chondrocytes In Vitro
Source: Gels. 2025 Sep 2;11(9):698. doi: 10.3390/gels11090698 (PMC12469456; doi:10.3390/gels11090698)
Supplement: Supplementary file 1 [file gels-11-00698-s001.zip]

Archive with 1 entries (1 files):
- gels-3782655-supplementary.pdf
